# Supplementary material for: G protein-coupled receptor SmGPCR9 interacts with neuropeptides and controls spermatogenesis in Schistosoma mansoni
Source: PLoS Pathog. 2026 Jul 7;22(7):e1014096. doi: 10.1371/journal.ppat.1014096 (PMC13367911; doi:10.1371/journal.ppat.1014096)
Supplement: S1 Table — (XLSX) [file ppat.1014096.s020.xlsx]

## Sheet: Sheet2
S1 Table. Primers used for dsRNA synthesis of Smgpcr9, Smnpp26, and Smnpp41
Primer Name	Sequence (5’-3’)
Smp_244240 (Smgpcr9) T7_For 1	CCTAATACGACTCACTATAGGGAGAGCATTAGCATGGTTTGGTGTAC
Smp_244240 (Smgpcr9) T7_Rev 1	CCTAATACGACTCACTATAGGGAGATGCACTGTGACAACATGTTGAC
Smp_244240 (Smgpcr9) T7_For 2	CCTAATACGACTCACTATAGGGAGACATGGATTCCTGGTCTCGTG
Smp_244240 (Smgpcr9) T7_Rev 2	CCTAATACGACTCACTATAGGGAGATCGATTGGTGAACCTATTCCAGT
Smp_071050 (Smnpp26) T7_For 1	CCTAATACGACTCACTATAGGGAGATGCTATACCTGTGCATGAACT
Smp_071050 (Smnpp26) T7_Rev 1	CCTAATACGACTCACTATAGGGAGATCGGATCAAAATGTTCACGTTT
Smp_071050 (Smnpp26) T7_For 2	CCTAATACGACTCACTATAGGGAGAAGTAGTATCGTCAATGCTATACCTGT
Smp_071050 (Smnpp26) T7_Rev 2	CCTAATACGACTCACTATAGGGAGACGTTTTTCAAACTGACGATCCTCAT
Smp_200800 (Smnpp41) T7_For 1	CCTAATACGACTCACTATAGGGAGACAAACGCTTGGAAAATTGGCA
Smp_200800 (Smnpp41) T7_Rev 1	CCTAATACGACTCACTATAGGGAGAACAAAAGAATCGACGTTCTCTTCT
Smp_200800 (Smnpp41) T7_For 2	CCTAATACGACTCACTATAGGGAGATGTCTTTTAATTTCTTTAACAAACGCT
Smp_200800 (Smnpp41) T7_Rev 2	CCTAATACGACTCACTATAGGGAGAATATAATCTTTGATTCACAGCAGCTCG
Ampicillin_ pJC 53.2_s	GAGTATTCAACATTTCCGTGTCGC
Ampicillin_pJC 53.2_as	CGGTTCCCAACGATCAAGGC
Sequence of T7 promoter is written in orange.
