# Supplementary material for: G protein-coupled receptor SmGPCR9 interacts with neuropeptides and controls spermatogenesis in Schistosoma mansoni
Source: PLoS Pathog. 2026 Jul 7;22(7):e1014096. doi: 10.1371/journal.ppat.1014096 (PMC13367911; doi:10.1371/journal.ppat.1014096)
Supplement: S2 Table — (XLSX) [file ppat.1014096.s021.xlsx]

## Sheet: Tabelle1
S2 Table. Primers used for qRT-PCR
Primer Name	Sequence (5’-3’)
Smp_244240 (Smgpcr9) _qPCR_For	ATTCAACCGCAAGTTATTCAATGC
Smp_244240 (Smgpcr9) _qPCR_Rev	CATTTCCCACCATTTCTAATGTAC
Smp_071050 (Smnpp26) _qPCR_For	TCCCATATTTGGAAGGCGATACG
Smp_071050 (Smnpp26) _qPCR_Rev	GCTTGAATGCCATTGGATAAAAGTTT
Smp_200800 (Smnpp41) _qPCR_For	GGAAAATTGGCAAAATCGAAATTCCA
Smp_200800 (Smnpp41) _qPCR_Rev	TCACCATGATATAGTTGAGATATCCA
Smp_065110 (Smletm1) _qPCR_For	CGTGGAATGCGTTCAGTTGG
Smp_065110 (Smletm1) _qPCR_ Rev	GAAGCTGATGGAGGTAATTGAG
Smp_055740 (Smnanos-1) _qPCR_For	ACTTGTCCATTATGCGGTGCT
Smp_055740 (Smnanos-1) _qPCR_Rev	GGTTCCAACAAACCAGCTTCA
Smp_051920 (Smnanos-2) _qPCR_For	GCCGTGTTATGACCTCTGG
Smp_050270 (Smtyr1) _qPCR_For	AGTATGCGGTGGACCAAAAC
Smp_050270 (Smtyr1) _qPCR_Rev	ATCGTCCTTTCCATCCAAAC
Smp_131110 (Smp14) _qPCR_For	CCTATGGCGGTGATTATGG
Smp_131110 (Smp14) _qPCR_Rev	GGCTGGGTTTGTAAGTGC
Smp_046410(Smtektina1)_qPCR_For	AGTGCCAATTCTCAACGTCA
Smp_046410 (Smtektin-a1)_qPCR_Rev	ACCATCAATATTTCCGCATCCAATT
Smp_343970 (Smtektin-2)_qPCR_For	TGATGGGGGATGTAGCAGTTTAT
Smp_343970 (Smtektin-2)_qPCR_Rev	ACTCCTGTGGTGTGCATTTCA
