# Supplementary material for: G protein-coupled receptor SmGPCR9 interacts with neuropeptides and controls spermatogenesis in Schistosoma mansoni
Source: PLoS Pathog. 2026 Jul 7;22(7):e1014096. doi: 10.1371/journal.ppat.1014096 (PMC13367911; doi:10.1371/journal.ppat.1014096)
Supplement: S3 Table — (XLSX) [file ppat.1014096.s022.xlsx]

## Sheet: Tabelle1
S3 Table. Primers used for WISH
Primer Name	Sequence (5’-3’)
Smp_071050 (Smnpp26)_WISH_For	TGCTATACCTGTGCATGAACT
Smp_071050 (Smnpp26)_WISH_Rev	TCGGATCAAAATGTTCACGTTT
Smp_200800 (Smnpp41)_WISH_For	CAAACGCTTGGAAAATTGGCA
Smp_200800 (Smnpp41)_WISH_Rev	ACAAAAGAATCGACGTTCTCTTCT
pJC 53.2_sequence_s	TTCTGCGGACTGGCTTTCTAC
pJC 53.2_T7_extended primer	CCTAATACGACTCACTATAGGGAG
